# Supplementary material for: Exploring the Application of Advanced Chromatographic Methods to Characterize the Surface Physicochemical Properties and Transition Phenomena of Polystyrene-b-poly(4-vinylpyridine)
Source: Molecules. 2024 Oct 11;29(20):4812. doi: 10.3390/molecules29204812 (PMC11510071; doi:10.3390/molecules29204812)
Supplement: Supplementary file 1 [file molecules-29-04812-s001.zip]

Archive with 1 entries (1 files):
- molecules-3238258-supplementary.pdf
